# Supplementary material for: Clinical significance of stratifying prostate cancer patients through specific circulating genes
Source: Mol Oncol. 2025 Jan 22;19(5):1310–31. doi: 10.1002/1878-0261.13805 (PMC12077267; doi:10.1002/1878-0261.13805)
Supplement: Supplementary file 8 — Table S1. Clinical and pathological characteristics of patients included in the study. [file MOL2-19-1310-s007.xlsx]

## Sheet: Sheet1
Table S1: Clinical and pathological characteristics of patients included in the study.
ADT: androgen deprivation therapy; AR: androgen receptor; CAPRA-S: Cancer of the Prostate Risk Assessment - Surgical; CRPC: castration-resistant prostate cancer; EPE: extraprostatic extension; IDC: intraductal carcinoma; IQR: interquartile range; LVI: lymphovascular invasion; PARP: poly (ADP-ribose) polymerase; PSA: prostate specific antigen; RP: radical prostatectomy; RT: radiation therapy; SM: …
Parameters			Metastatic cohort (n=43)	mCRPC validation cohort (n=37)		Parameters		RP cohort (n=16)		Parameters		Post-curative therapy (n=30)		Controls	Control male (n=20)	Control female (n=6)
Age, median (range), years			79 (58-92)	70 (49-89)		Age, median (range), years		61 (41-72)		Age, median (range), years		71 (55-94)		Age, median (range), years	57 (29-71)	55 (44-68)
PSA, median (IQR), ng/mL			10 (0.3-62.1)	6.6 (0.8-64.6)		PSA, median IQR, ng/mL		7 (5.0-10.0)		PSA, median IQR, ng/mL		0.02 (0.00-0.24)
Gleason score at biopsy	6		1 (2.3%)	4 (10.8%)		Gleason RP	6	0 (0%)		Gleason score at biopsy	6	3 (10.0%)
	7		7 (16.3%)	4 (10.8%)			3+4	12 (75.0%)			3+4	6 (20.0%)
	8		8 (18.6%)	15 (40.5%)			8	3 (18.8%)			4+3	5 (16.7%)
	9+		27 (62.8%)	10 (10.8%)			9+	0 (0%)			8	6 (20.0%)
	Not reported		0 (0%)	4 (10.8%)			NA	1 (6.3%)			9+	5 (16.7%)
Treatment of initially localized disease	RP		6 (14.0%)	12 (32.4%)		Stage	pT2	4 (25.0%)			Not reported	5 (16.7%)
	RT		11 (25.6%)	7 (18.9%)			pT2+	4 (25.0%)		Treatment of initially localized disease	RP	20 (66.7%)
	RP + RT		3 (7.0%)	0 (0%)			pT3a	4 (25.0%)			RT	7 (23.3%)
	ADT		2 (4.7%)	0 (0%)			pT3b	3 (18.8%)			RP + RT	2 (6.7%)
Treatment of initially metastatic disease	ADT		9 (20.9%)	6 (16.2%)			NA	1 (6.3%)			ADT + Chemotherapy	1 (3.3%)
	ADT + pelvic RT		5 (11.6%)	4 (10.8%)		SM		6 (37.5%)		Recurrence after initial treatment		7 (23.3%)
	ADT + taxane		7 (16.3%)	7 (18.9%)		EPE		5 (31.3%)		Treatment at the time of blood draw	None	20 (66.7%)
	Other (zibotentan)		0 (0%)	1 (2.7%)		LVI		3 (18.8%)			ADT	7 (23.3%)
Time, median (IQR) in months (n=36)	Between diagnosis to CRPC		59 (16-109)	60 (26-150)		IDC		6 (37.5%)			ADT + Abiraterone	3 (10.0%)
	Between CRPC to inclusion		19 (10-38)	19 (8-30)		CAPRA-S	Low	3 (18.8%)
Metastatic site at the time of blood draw	Lymph nodes		14 (32.6%)	19 (51.4%)			Intermediate	10 (62.5%)
	Bones		37 (86%)	32 (86.5%)			High	2 (12.5%)
	Visceral		7 (16.3%)	10 (10.8%)			NA	1 (6.3%)
Line of mCRPC therapy at the time of blood draw	None yet		4 (9.3%)	1 (2.7%)
	1st line		19 (44.2%)	6 (16.2%)
	2nd line		12 (27.9%)	18 (48.6%)
	≥ 3rd line		8 (18.6%)	12 (32.4%)
Treatment at the time of blood draw	None		2 (4.7%)	4 (10.8%)
	ADT only		4 (9.3%)	4 (10.8%)
	AR inhibitors	Abiraterone	20 (46.5%)	17 (45.9%)
		Enzalutamide	0 (0%)	4 (10.8%)
	Taxanes	Docetaxel	10 (23.3%)	3 (8.1%)
		Cabaxitaxel	6 (14.0%)	3 (8.1%)
	Other	Olaparib (PARP inhibitor)	0 (0%)	1 (2.7%)
		Radium 223	1 (2.3%)	1 (2.7%)
Progressive disease at the time of blood draw			19 (44.2%)	19 (51.4%)
Current or previous exposure	AR inhibitors		34 (79.1%)	32 (86.5%)
	Taxanes		22 (51.2%)	15 (40.5%)
