# Supplementary material for: Clinical significance of stratifying prostate cancer patients through specific circulating genes
Source: Mol Oncol. 2025 Jan 22;19(5):1310–31. doi: 10.1002/1878-0261.13805 (PMC12077267; doi:10.1002/1878-0261.13805)
Supplement: Supplementary file 9 — Table S2. Assay specifications and efficiencies for selected genes. [file MOL2-19-1310-s005.xlsx]

## Sheet: Sheet1
Table S2: Assay specifications and efficiencies for selected genes.
Life Technologies do not provide primer and probe sequences, but do provide assay location in genes, amplicon length, exon boundaries, and variant specificity information.
Gene	Assay	Manufacturer	Amplicon length	RefSeq sequence	Exon boundary	Assay location	Assay efficiency (%)	Forward primer sequence	Reverse primer sequence	Probe sequence
ALDH1A1	Hs00946916_m1	Life Technologies	61	NM_000689.4	8_9	1173	105.27
AR (ARV7 specific)	custom	Life Technologies	91	NM_001348061.1	4	2465-2555	107.239	GGCTGACTTGCCTCATTCAAAAT	AACCTAAGCTCCTAAGCCTCAGA	CCAGGTTTCTCCAGACTAT
AR (full length AR and AR45 specific)	Hs00171172_m1	Life Technologies	72	NM_000044.3	4_5	3289	107.24
ASCL1	Hs00269932_m1	Life Technologies	60	NM_004316.3	1_2	1332	94.8404
AURKA	Hs01582073_m1	Life Technologies	117	NM_001323303.1	7_8	1211	97.414
CALCA	Hs01100741_m1	Life Technologies	84	NM_001033952.2	2_3	160	102.178
CALCR	Hs00156229_m1	Life Technologies	89	NM_001164737.1	10_11	1055	94.5127
CD44	Hs01075861_m1	Life Technologies	70	NM_000610.3	17-18	2462	107.747
CD44 (CD44E specific)	Hs01081475_m1	Life Technologies	82	NM_001001390.1	5_6	1099	106.613
CHGA	custom	Integrated DNA Technologies	111	NM_001275.3	4_5	470-581	105.965	GAGACATCAGAATTTACTGAAGGAG	ACCTCTGAGAGTTCATCTTCAA	CAAGGAGAGGGCACATCAGCAGAA
CHGB	Hs01084631_m1	Life Technologies	112	NM_001819.2	3_4	498	106.43
EGFR	Hs01076088_m1	Life Technologies	71	NM_005228.3	3_4	671	97.8439
ENO2	Hs00157360_m1	Life Technologies	77	NM_001975.2	7_8	889	100.427
EPCAM	HS00901888_g1	Life Technologies	93	NM_002354.2	6_7	1021	96.0079
ERBB2	Hs01001580_m1	Life Technologies	60	NM_001005862.2	17_18	2223	95.1635
EZH2	Hs01016789_m1	Life Technologies	128	NM_001203247.1	16_17	2121	101.37
FLT1	HS01052961_m1	Life Technologies	72	NM_001159920.1	8_9	1387	91.227
FOLH1	HS00379515_m1	Life Technologies	110	NM_001014986.1	4_5	769	101.412
FOXA2	Hs00232764_m1	Life Technologies	66	NM_021784.4	1_2	278	104.956
FYN (isoform A specific)	Hs00941606_m1	Life Technologies	91	NM_002037.5	9_10	1469	104.764
GRHL2	Hs00227745_m1	Life Technologies	82	NM_024915.3	12_13	1846	104.85
GRP	Hs01107047_m1	Life Technologies	80	NM_001012512.2	1_2	239	98.9922
GRPR	Hs01055872_m1	Life Technologies	68	NM_005314.2	2_3	1422	107.869
IGFBP2	Hs01040719_m1	Life Technologies	54	NM_000597.2	3_4	941	104.704
INSM1	Hs00357871_s1	Life Technologies	72	NM_002196.2	1	845	109.048
ITGAV	Hs01041361_m1	Life Technologies	90	NM_001144999.2	25_26	2580	107.322
ITGB3	Hs00173978_m1	Life Technologies	89	NM_000212.2	10_11	1714	107.737
KIF2C (variant 1/2 specific)	Hs00901716_m1	Life Technologies	72	NM_006845.3	2_3	279	106.247
KLK3	HS02576345_m1	Life Technologies	83	NM_001030047.1	1_2	83	96.9595
KRT14	Hs00265033_m1	Life Technologies	64	NM_000526.4	7_8	1385	102.204
KRT18	Hs02827483_g1	Life Technologies	64	NM_000224.2	1_2	531	95.7708
KRT8	Hs02339473_g1	Life Technologies	118	NM_001256282.1	6_7	1089	95.695
L1CAM	Hs00240928_m1	Life Technologies	102	NM_000425.4	4_5	615	93.5874
LIN28B	Hs01013729_m1	Life Technologies	130	NM_001004317.3	2_3	401	110.452
LYN (LYN56 specific)	Hs01015815_m1	Life Technologies	133	NM_002350.3	2_3	411	106.068
MET	Hs01565584_m1	Life Technologies	73	NM_000245.3	3_4	1594	101.351
MTOR	Hs00234508_m1	Life Technologies	103	NM_004958.3	20_21	3240	107.24
MYC	Hs00153408_m1	Life Technologies	107	NM_002467.4	2_3	1325	94.3065
MYCN	Hs00232074_m1	Life Technologies	81	NM_001293228.1	2_3	1525	106.948
NANOG	Hs02387400_g1	Life Technologies	109	NM_001297698.1	1_2	366	112.241
NCAM1	Hs00941830_m1	Life Technologies	58	NM_000615.6	3_4	711	105.884
NCAM1 (NCAM180 specific)	Hs00941837_m1	Life Technologies	76	NM_181351.4	8_9	1430	104.608
NTS	Hs00175048_m1	Life Technologies	75	NM_006183.4	3_4	467	94.8958
NTSR1	Hs00173592_m1	Life Technologies	113	NM_002531.2	2_3	1290	98.3444
PARP1	Hs00242302_m1	Life Technologies	111	NM_001618.3	7_8	1187	105.545
PARP2	Hs00193931_m1	Life Technologies	116	NM_001042618.1	4_5	358	101.065
PGK1 (reference gene)	Hs00943178_g1	Life Technologies	73	NM_000291.3	5_6	73	102.864
POU3F2	Hs00271595_s1	Life Technologies	100	NM_005604.3	1	1724	93.651
POU5F1	Hs00999632_g1	Life Technologies	77	NM_001173531.2	2_3	753	103.875
PPIB (reference gene)	Hs00168719_m1	Life Technologies	67	NM_000942.4	3_4	511	96.0213
PROM1	Hs01009259_m1	Life Technologies	66	NM_001145847.1	6_7	1186	107.867
PSCA	Hs04177224_g1	Life Technologies	107	NM_005672.4	2_3	216	103.995
PTK2	Hs01056441_m1	Life Technologies	73	NM_001199649.1	16_17	1640	101.116
RPLP0 (reference gene)	Hs00420895_Gh	Life Technologies	76	NM_001002.3	3_4	406	100.167
SCG2	Hs01920882_s1	Life Technologies	116	NM_003469.4	2	2205	96.5586
SOX2	Hs01053049_s1	Life Technologies	91	NM_003106.3	1	1539	108.542
SRC	Hs01082246_m1	Life Technologies	67	NM_005417.4	11_12	1567	101.51
SST	Hs00356144_m1	Life Technologies	86	NM_001048.3	1_2	263	91.628
SSTR1	Hs.PT.58.3617180.g	Integrated DNA Technologies	124	NM_001049.3	2_3	289-412	107.253	AGATCGTCAACCTGCTAACAG	CTGGACTGGTAAATGATTAATAGGC	ACTGAGACGTAGATGGTCGGTGCA
SSTR2	Hs00265624_s1	Life Technologies	70	NM_001050.2	2	917	104.811
STEAP1	Hs00185180_m1	Life Technologies	78	NM_012449.2	4_5	965	99.2925
SYP	Hs00300531_m1	Life Technologies	63	NM_003179.2	3_4	244	103.416
TACSTD2	Hs00242741_s1	Life Technologies	64	NM_002353.2	1	80	103.334
VEGFA	Hs00900055_m1	Life Technologies	59	NM_001025366.2	3_4	1352	100.271
VTN	Hs00940757_g1	Life Technologies	69	NM_000638.3	1_2	219	104.581
WNT5A	Hs00180103_m1	Life Technologies	101	NM_001256105.1	2_3	205	94.6633
