# Supplementary material for: Clinical significance of stratifying prostate cancer patients through specific circulating genes
Source: Mol Oncol. 2025 Jan 22;19(5):1310–31. doi: 10.1002/1878-0261.13805 (PMC12077267; doi:10.1002/1878-0261.13805)
Supplement: Supplementary file 10 — Table S3. Cox analyses by gene for overall survival and progression‐free survival. [file MOL2-19-1310-s003.xlsx]

## Sheet: Sheet1
Table S3: Cox analyses by gene for overall survival and progression-free survival.
Significant results are presented in bold.
Category	Genes	Progression-free survival		Overall survival
		HR	95% CI	HR	95% CI
Luminal	AR	1.22675	0.47-3.19	1.03384	0.30-3.50
	ARV7	1.94396	0.79-4.80	1.74588	0.64-4.76
	EPCAM	1.08131	0.51-2.31	1.04997	0.41-2.72
	FOLH1	0.770495	0.34-1.77	0.833847	0.28-2.48
	GRHL2	2.35851	0.69-8.10	4.6708	1.29-16.90
	KLK3	1.13166	0.54-2.38	1.80715	0.76-4.32
	KRT18	1.45467	0.34-6.14	0.593383	0.08-4.44
	KRT8	0.720882	0.31-1.69	0.395004	0.11-1.38
	STEAP1	2.35294	0.31-17.68	12.4917	1.30-120.11
NE	AURKA	3.45325	1.41-8.44	3.58406	1.46-8.78
	CHGB	1.24639	0.43-3.60	0.653713	0.15-2.81
	GRPR	1.36825	0.32-5.76	0.483663	0.06-3.67
	IGFBP2	2.52944	1.12-5.27	1.79906	0.75-4.34
	L1CAM	0.716193	0.17-3.07	NA	NA
	MYCN	2.47059	0.33-18.56	NA	NA
	NCAM1	1.93251	0.45-8.24	NA	NA
	NCAM180	1.85606	0.55-6.26	2.02896	0.59-7.00
	NTS	2.35294	0.31-17.68	1.97423	0.26-14.99
	POU3F2	1.52549	0.58-4.00	2.34862	0.77-7.14
	SSTR2	1.01351	0.42-2.46	0.458033	0.11-1.97
	SYP	1.66667	0.38-7.25	0.863855	0.12-6.48
	VEGFA	2.01561	0.88-4.64	0.872247	0.29-2.60
Stemness	ALDH1A1	1.61016	0.55-4.69	0.823486	0.19-3.56
	CD44	1.36825	0.32-5.76	0.483663	0.06-3.67
	CD44E	0.805615	0.19-3.47	NA	NA
	EZH2	1.04097	0.32-3.42	2.56865	0.73-9.05
	KIF2C	2.57143	0.85-7.81	2.78145	0.78-9.87
	NANOG	1.44067	0.44-4.77	0.298668	0.04-2.28
	POU5F1	1.44067	0.44-4.77	0.298668	0.04-2.28
	PROM1	2.29095	0.53-9.92	3.68187	0.83-16.41
	SOX2	2.15467	0.64-7.26	0.349947	0.05-2.63
	TACSTD2	1.54862	0.54-4.47	1.19377	0.34-4.15
Drug targets, EMT, resistance	FLT1	1.35595	0.52-3.55	0.609472	0.14-2.62
	ITGAV	1.44067	0.44-4.77	0.298668	0.04-2.28
	ITGB3	1.10144	0.48-2.54	1.07914	0.39-2.96
	LYN	1.53719	0.53-4.45	0.335952	0.04-2.51
	MET	1.01232	0.14-7.51	1.54639	0.21-11.65
	PTK2	1.93251	0.45-8.24	NA	NA
	SRC	2.15467	0.64-7.26	2.5404	0.56-11.51
Validation cohort	ARV7	1.92	0.85-4.37	3.91	1.42-10.77
	GRHL2	3.19	0.73-13.99	2.07	0.45-9.60
	KLK3	6.2	2.54-15.14	3.15	1.08-9.13
	AURKA	2.77	1.00-7.68	3.6	1.04-12.48
	IGFBP2	2	0.90-4.46	2.05	0.77-5.47
	NCAM180	3.05	0.40-23.03	NA	NA
	SYP	1.4	0.33-5.93	NA	NA
	EZH2	2.39	0.93-6.20	1.82	0.56-5.91
	KIF2C	2.77	1.00-7.68	3.6	1.04-12.48
	PROM1	3.35	0.96-11.70	2.48	0.52-11.82
